# Supplementary material for: Respiratory Syncytial Virus among People Living with HIV: Is There a Case for Rolling Out Prophylaxis? A Viewpoint Based on a Systematic Review
Source: Pathogens. 2024 Sep 16;13(9):802. doi: 10.3390/pathogens13090802 (PMC11435021; doi:10.3390/pathogens13090802)
Supplement: Supplementary file 1 [file pathogens-13-00802-s001.zip]

Archive with 1 entries (1 files):
- pathogens-3192573-supplementary.pdf
